# Supplementary material for: Identification and Selection of Reference Genes for Quantitative Transcript Analysis in Corydalis yanhusuo
Source: Genes (Basel). 2020 Jan 27;11(2):130. doi: 10.3390/genes11020130 (PMC7074024; doi:10.3390/genes11020130)
Supplement: Supplementary file 1 [file genes-11-00130-s001.zip]

Archive with 2 entries (2 files):
- Supplemental File.docx
- Supplementary Table S1.xlsx
