# Supplementary material for: Identification and Selection of Reference Genes for Quantitative Transcript Analysis in Corydalis yanhusuo
Source: Genes (Basel). 2020 Jan 27;11(2):130. doi: 10.3390/genes11020130 (PMC7074024; doi:10.3390/genes11020130)
Supplement: Supplementary file 1 [file genes-11-00130-s001.zip › Supplementary Table S1.xlsx]

## Sheet: Sheet1
Table S1: The details of 12 selected candidate reference genes.
Gene name	geneid	genelen	geneSequence	YHS_R_1.fpkm	YHS_R_2.fpkm	YHS_R_3.fpkm	YHS_L_1.fpkm	YHS_L_2.fpkm	YHS_L_3.fpkm	{nr}	{SwissProt}	{KEGG}	{KOG}	{GO}	{nt}	{pfam}
CYP2	i1_LQ_YHS_c13227/f1p3/1818	1826	GTAGAAAAACCACTGAAAGAAAAGAAAACAGCTCCAAAATTGCCCTTCACCAACCCCACTCCTTCCCTTTCCTTTCTCTTTCTCCTTTTATAAAAATCAAAATCTCCCTATAAAATTTCTCAAAAAAATCTCCTCCTCTCAAAGTCCCCTCAAAGTCTTCATGGATCTCTCTGTATTAGCCTCCTATGTCTTCATCTTCTTCATCACAATCTTGATCACATACTACCTCTATCAACGGCTCAGATTCAAGCTCCCACCAGGTCCAAAACCATGGCCATTAGTAGGAAACCTCTACGATGTCACACCGGTTCGGTTCCGTTGTTACGCCGAATGGGCTCAGATTTACGGTCCAATTATATCCGTTTGGCTTGGTTCTATCTTGAACGTTGTGGTTTCTAG…	22.65	33.15	21.98	24.89	16.57	24.67	{XP_018856763.1; PREDICTED: cytochrome P450 98A2 [Juglans regia]}	{sp|O48922|C98A2_SOYBN; Cytochrome P450 98A2 OS=Glycine max GN=CYP98A2 PE=2 SV=1}	{jcu:105636120; K09754 CYP98A, C3'H coumaroylquinate(coumaroylshikimate) 3'-monooxygenase 1.14.13.36 ko00940; Metabolism; Biosynthesis of other secondary metabolites; Phenylpropanoid biosynthesis | ko00945; Metabolism; Biosynthesis of other secondary metabolites; Stilbenoid, diarylheptanoid and gingerol biosynthesis | ko00941; Metabolism; Biosynthesis of other secondary metabolites; Flavonoid bio…	{At2g40890; KOG0156 Cytochrome P450 CYP2 subfamily Q Secondary metabolites biosynthesis, transport and catabolism ;}	{GO:0055114; oxidation-reduction process; biological_process GO:0005506; iron ion binding; molecular_function GO:0020037; heme binding; molecular_function GO:0016705; oxidoreductase activity, acting on paired donors, with incorporation or reduction of molecular oxygen; molecular_function}	{JN185334.1; Papaver somniferum clone contig8 cytochrome P450 mRNA, complete cds}	{PF00067:Cytochrome P450}
EF-1	i1_HQ_YHS_c40344/f30p0/1804	1805	ACTGCTTCCCTCCCTCTTCTTCTTCTCTCGTTTCAGCAGATTGCTTTGTTGCTAAGCTAGCTAGGGTTTTAGAGAGGCTCTTCTCTCTGGGTTTCTTCTCTCGAAGATTCCTGCTGTTAACACTGCAAAATGGGTAAAGAGAAGGTTCATATCAACATTGTGGTCATTGGTCATGTCGACTCTGGAAAGTCGACCACCACTGGTCATTTGATCTACAAGCTAGGAGGTATTGACAAGCGTGTCATTGAAAGATTCGAGAAGGAGGCTGCTGAGATGAACAAGAGGTCATTCAAGTACGCATGGGTTTTGGACAAGCTTAAGGCTGAACGTGAGCGTGGTATCACTATTGATATTGCCTTGTGGAAGTTTGAGACCACCAGGTACTACTGCACTGTCATT…	451.95	405.73	388.79	161.93	165.94	191.81	{KRH58241.1; hypothetical protein GLYMA_05G114900 [Glycine max]}	{sp|Q8W4H7|EF1A2_ARATH; Elongation factor 1-alpha 2 OS=Arabidopsis thaliana GN=A2 PE=1 SV=2}	{lang:109358346; K03231 EEF1A elongation factor 1-alpha - ko03013; Genetic Information Processing; Translation; RNA transport | ko05134; Human Diseases; Infectious diseases: Bacterial; Legionellosis; lang:109358346; - - - - -}	{At5g60390; KOG0052 Translation elongation factor EF-1 alpha/Tu J Translation, ribosomal structure and biogenesis ;}	{GO:0015948; methanogenesis; biological_process GO:0055114; oxidation-reduction process; biological_process GO:0005525; GTP binding; molecular_function}	{JN399225.1; Rosa multiflora elongation factor 1-alpha mRNA, complete cds}	{PF01926:50S ribosome-binding GTPase PF03144:Elongation factor Tu domain 2 PF02662:Methyl-viologen-reducing hydrogenase, delta subunit}
PP2A	i1_HQ_YHS_c13021/f3p3/1572	1572	CAGAGTACTTTTTTTTTTTTTTTTTTTTTTTTTGGTCACACACCACCACCACCGCTCGCTCTGTTCGAGCATCCATCCCCTCTCTCTCTTTCTCTCTCTCTCTCTCACTCTCCGAGGACGACGAAATACATCTAGGGTTAGGGTTTGAATTTTTTTTCTCTGATCCGATTGAAGAATCGAACCAGTAAGAAGAAGATGAGTGTGGATCCGGCTCCTTCGAACTCTAATGGCCATCTCGATGAGCAGATTTCACAGCTCATGCAGTGCAAACCCTTATCCGAGCAAGAGGTGAGGACCTTATGTGACAAGGCCAAAGAGATATTACAGGAAGAAAGCAATGTGCAGCCTGTGAAAAGTCCTGTGACAATATGTGGTGATATTCATGGGCAGTTTCATGAT…	86.42	77.41	77.09	39.01	42.36	46.01	{XP_010257587.1; PREDICTED: serine/threonine-protein phosphatase PP2A catalytic subunit [Nelumbo nucifera]}	{sp|Q9XGH7|PP2A_TOBAC; Serine/threonine-protein phosphatase PP2A catalytic subunit OS=Nicotiana tabacum PE=2 SV=1}	{nnu:104597631; K04382 PPP2C serine/threonine-protein phosphatase 2A catalytic subunit 3.1.3.16 ko03015; Genetic Information Processing; Translation; mRNA surveillance pathway | ko04013; Environmental Information Processing; Signal transduction; MAPK signaling pathway - fly | ko04350; Environmental Information Processing; Signal transduction; TGF-beta signaling pathway | ko04390; Environmental In…	{At2g42500; KOG0371 Serine/threonine protein phosphatase 2A, catalytic subunit T Signal transduction mechanisms ;}	{GO:0016787; hydrolase activity; molecular_function}	{XM_002270342.3; PREDICTED: Vitis vinifera serine/threonine-protein phosphatase PP2A-2 catalytic subunit (LOC100264866), mRNA}	{PF00149:Calcineurin-like phosphoesterase}
PTBP	i1_HQ_YHS_c1765/f9p0/1908	1910	ATATCCGTCTCGACTCTCTCTCTCTCGATAATCATATCACTTTTAGGGCATAGACTCTCCTCTCCACCCTTCCTCCCTCCCTCCTGTGTAAAAAATAAAACTCCAAAATAAATTCTAGGGCACACAAATATCAATTTGTGCTTCTGTCAATCTATTAAATCCATCTCTCTCTCTCTCTCTCTCTCTCTCTCTCTCTCTCTACAGGATTCTGTAAAATGACAGAGCCTTCTAAAGTCATTCATGTCCGCAATGTGGGTCATGAAATATCCGAGAATGATTTGCTTCAGCTGGTACAGCCTTTTGGTTCTGTTACTAAACTAGTCATGCTCCGTGCGAAAAATCAGGCTCTTCTCCAGATGTATGATGTTGCATCCGCTGTCAATACATTGCAGTACTACA…	33.1	32.01	27.71	19.42	21	22.75	{XP_010260994.1; PREDICTED: polypyrimidine tract-binding protein homolog 3-like isoform X2 [Nelumbo nucifera]}	{sp|Q6ICX4|PTBP3_ARATH; Polypyrimidine tract-binding protein homolog 3 OS=Arabidopsis thaliana GN=At1g43190 PE=2 SV=1}	{cit:102620539; K14948 PTBP2, NPTB polypyrimidine tract-binding protein 2 - -}	{At1g43190; KOG1190 Polypyrimidine tract-binding protein A RNA processing and modification ;}	{GO:0003676; nucleic acid binding; molecular_function GO:0003723; RNA binding; molecular_function}	{XM_010247963.2; PREDICTED: Nelumbo nucifera polypyrimidine tract-binding protein homolog 3-like (LOC104589601), mRNA}	{PF08777:RNA binding motif PF00076:RNA recognition motif. (a.k.a. RRM, RBD, or RNP domain)}
SAND	i2_LQ_YHS_c58512/f1p2/2095	2098	ATCCCCAAATTTCCCCAAATTTCTTCCAATTTCTCCAAACCCTAAAACCTCATGGCTTCCGATTCAAACTCATCACTCACTATACCTGATGATTCTAATGACCAAAACCCTAATAACCCCGTTGAAGTCACAGCAGATCGCTTGAAATCTCTTGCATTGAGTGAATCAGAGAATAATGGCGTAGTTGATCAAGAAGTAGTAGTTTCATCAAATCAAGGAAATTTCATTGAGGTTCCAAATGGATCTTTGTTCGATGATGATGATGATGACGATGACGATGAAATCCAAGCTGCTGAAGAAGAAGAAATTGGGGATGGAACAACAACAACTCAAGTGGTTCATCATGCAACACCAAATGAAATTGTTGAAGATGTTGTTCAAGAGATTGATAATTCTGAG…	8.39	7.19	7.08	6.12	6.78	7.65	{XP_010260048.1; PREDICTED: protein SAND isoform X3 [Nelumbo nucifera]}	{sp|Q9SKN1|MON1_ARATH; Vacuolar fusion protein MON1 homolog OS=Arabidopsis thaliana GN=MON1 PE=1 SV=2}	{nnu:104599275; K20195 MON1 vacuolar fusion protein MON1 - ko04138; Cellular Processes; Transport and catabolism; Autophagy - yeast}	{Hs14150159; KOG0997 Uncharacterized conserved protein Sand S Function unknown ;}	{NA}	{XM_010261747.2; PREDICTED: Nelumbo nucifera protein SAND (LOC104599275), transcript variant X4, mRNA}	{NA}
TIP41	i6_LQ_YHS_c399/f1p0/6437	6364	AGACGAGGAGAAATTTGTAGCGATCAAAAATGGAGAAGGAAAGCGAAGAAGGAATACTGAAAGCAGCAGGAGCAGAGCTTCTATCAGAGGGACGAAGTGGAGTTCGAATCCATGGTTGGGAGATCGAATCAAGCAACCGACCAATTCTCACTTCGCTCAACTATGAACAATGGGGAGAGAAACTGAAGACATCTCACTTACCAGAGATGGTTTTTTGGGGAAAGTTGTTTAGTTCTTAAACACCTAAGCAGTGGCATTAAAATTCATTTTAATGCATTTGATGCTTTGACTGGATGGAAGAAGGAAGGTTTACCACCAGTTGAAGTCCCAGCAGCTGCCCAATGGAAATTTAGAAGCAAACCTTTCGAGCAGGTGATACTTGATTATGACTACACATTT…	2.79	3.59	3.77	2.37	2.78	3.24	{XP_011030386.1; PREDICTED: TIP41-like protein [Populus euphratica]}	{sp|Q6IRA8|TIPRL_XENLA; TIP41-like protein OS=Xenopus laevis GN=tiprl PE=2 SV=1}	{pop:POPTR_0001s30580g; K17607 TIPRL, TIP41 type 2A phosphatase activator TIP41 - ko04138; Cellular Processes; Transport and catabolism; Autophagy - yeast}	{At4g34270; KOG3224 Uncharacterized conserved protein S Function unknown ;}	{NA}	{XM_018953860.1; PREDICTED: Juglans regia TIP41-like protein (LOC108982471), transcript variant X2, mRNA}	{NA}
UBC9	i0_LQ_YHS_c1242/f1p0/919	921	AGCAAGCAAATCCTTCTTCTTCTTCTTCTCTTCTCCTCCGAATAATTTCTCAGAAACTTCAAACCCTCGAAGAAGAAAAGCAAAGGAAGGAGGAGGAGGAGGAAGGAATCGAATTTCTCTCTCTCTCTCTTTCTCTCACAAAGGGTTTGAAAAAAAAAAAATCTAGGGTTTTCGATCAACGATGGCTTCAAAGCGGATCTTGAAAGAACTCAAGGATCTTCAGAAAGATCCTCCAACATCTTGCAGCGCAGGCCCTGTTGCTGAAGATATGTTCCATTGGCAAGCAACAATTATGGGTCCTCCAGACAGTCCCTATGCTGGGGGTGTATTCCTTGTGACTATTCATTTCCCCCCAGATTATCCATTTAAACCACCTAAGGTCGCATTCAGAACGAAGGT…	67.92	86.12	81.28	48.57	40.39	58.54	{XP_015878166.1; PREDICTED: LOW QUALITY PROTEIN: ubiquitin-conjugating enzyme E2 28 [Ziziphus jujuba]}	{sp|P35132|UBC9_ARATH; SUMO-conjugating enzyme UBC9 OS=Arabidopsis thaliana GN=UBC9 PE=1 SV=1}	{cmo:103484148; - - - - -}	{At4g27960; KOG0417 Ubiquitin-protein ligase O Posttranslational modification, protein turnover, chaperones ;}	{GO:0005515; protein binding; molecular_function}	{XM_004498335.2; PREDICTED: Cicer arietinum ubiquitin-conjugating enzyme E2 10 (LOC101502656), transcript variant X2, mRNA}	{PF05773:RWD domain}
UBQ10	i1_LQ_YHS_c7000/f2p2/2048	2049	ACACAATCATTCTTCCGATCTAAAAAATCCATTCAATCAATCCCCTCTCTCTCTCTTTCTCTTCATCAGGTATTGATTTCTTGATTTCTAGGGTTTTTTTCAATTTCTAGGGTTTTTTTCAATTCAGTTTCTAGATCTTGATTTCTAGGGTTTCAATTCTTGATTTCTAGGGTTTCAAATTCAGAGATCTAATCTTTTTTGTTTTGATTTGATTTGATTTGAATATATACAGATGCAGATCTTTGTGAAAACCTTGACCGGAAAGACGATCACACTCGAAGTCGAAAGTTCCGATACGATAGACAACGTCAAAGCCAAGATCCAAGATAAGGAAGGAATTCCACCGGATCAGCAACGTTTGATCTTCGCCGGTAAACAGCTCGAAGACGGTCGTACTCT…	2.18	3.62	1.53	1.8	3.08	3.52	{AAN31845.1; putative polyubiquitin (UBQ10) [Arabidopsis thaliana]}	{sp|Q58G87|UBQ3_ORYSJ; Polyubiquitin 3 OS=Oryza sativa subsp. japonica GN=UBQ3 PE=2 SV=2}	{bdi:104585556; K08770 UBC ubiquitin C - ko03320; Organismal Systems; Endocrine system; PPAR signaling pathway}	{At4g05320; KOG0001 Ubiquitin and ubiquitin-like proteins OR Posttranslational modification, protein turnover, chaperones ; General function prediction only ;}	{GO:0006364; rRNA processing; biological_process GO:0005515; protein binding; molecular_function GO:0008168; methyltransferase activity; molecular_function}	{XM_016792839.1; PREDICTED: Prunus mume polyubiquitin-A (LOC103324495), mRNA}	{PF04452:RNA methyltransferase PF00240:Ubiquitin family PF14560:Ubiquitin-like domain}
CYP1	i1_HQ_YHS_c39871/f17p0/1638	1637	ATCGAGAGAGAGAGAGAGAGAGAGAGAGAAGAGATGGAGattttgaggTATAGCAATCCTCTCACTAGTGATCTCAACTTTGATTTACTATATCTTTTTCAGTGATTCAAAAGCTCTAAAGGGTCTTCCACCAGGTCCAAAACCATGGCCAATAGTAGGAAATCTCCTCCAATTAGGAGAAAAACCTCACTCACAGTTTGCTGAAATGGCTCAAACCTATGGAGATCTCTTCACACTTAAAATGGGTACTCAGACGGTTGTTGTAGCTTCAACTCCATCTTCAGCAATCGAAATCCTAAAAACCCATGATCGACTTCTCTCAGCTCGTTATGTTTTCCAAAGTTTCAGAGTCCCAAATCATGTTGAAAACTCAATGGTTTGGTCTGATTGCAATGAAGT…	132.8	51.59	180.89	24.17	10.28	17.27	{ACO90224.1; putative (S)-N-methylcoclaurine 3'-hydroxylase, partial [Papaver bracteatum]}	{sp|Q9SP06|C80B3_PAPSO; (S)-N-methylcoclaurine 3'-hydroxylase isozyme 1 (Fragment) OS=Papaver somniferum GN=CYP80B3 PE=1 SV=1}	{nnu:104595105; K07408 CYP1A1 cytochrome P450 family 1 subfamily A polypeptide 1 1.14.14.1 ko00140; Metabolism; Lipid metabolism; Steroid hormone biosynthesis | ko00380; Metabolism; Amino acid metabolism; Tryptophan metabolism | ko00830; Metabolism; Metabolism of cofactors and vitamins; Retinol metabolism | ko00980; Metabolism; Xenobiotics biodegradation and metabolism; Metabolism of xenobiotics …	{At2g45570; KOG0156 Cytochrome P450 CYP2 subfamily Q Secondary metabolites biosynthesis, transport and catabolism ;}	{GO:0020037; heme binding; molecular_function GO:0005506; iron ion binding; molecular_function GO:0055114; oxidation-reduction process; biological_process GO:0016705; oxidoreductase activity, acting on paired donors, with incorporation or reduction of molecular oxygen; molecular_function}	{AF014801.1; Eschscholzia californica (S)-N-methylcoclaurine 3'-hydroxylase (CYP80B1) mRNA, complete cds}	{PF00067:Cytochrome P450}
TUBA	i1_HQ_YHS_c41002/f12p0/1630	1629	AACGAAGCTAAGGAGAAGAGAAGAGAGTCATCAACAAACCGAAGAGCGTCTTAATAAACGCTCGTTCGTTCGATCGATCTCTTTGTGATTCTCTTCCTCTCTTCTTCTTCTTCTCCGATCAGATTTGTTTTCGAATTTCATTCATCTTCTTCTCCGATCAGATTTGTTTTCAAACTCATTCAATCGAAGATGAGAGAGTGCATTTCAATCCACATCGGTCAGGCAGGTATTCAGGTCGGAAATGCCTGCTGGGAACTTTACTGCCTTGAGCATGGCATCCAGCCTGATGGCCAAATGCCTGGAGACAAGACTGTAGGTGGAGGTGATGATGCATTCAACACTTTTTTCAGTGAAACTGGTGCCGGAAAGCATGTCCCTCGTGCCATTTTTGTGGACTTG…	349.15	379.96	345.48	48.82	81.96	63.25	{XP_004501073.1; PREDICTED: tubulin alpha chain [Cicer arietinum]}	{sp|P46259|TBA1_PEA; Tubulin alpha-1 chain OS=Pisum sativum GN=TUBA1 PE=3 SV=1}	{pda:103705349; K07374 TUBA tubulin alpha - ko04145; Cellular Processes; Transport and catabolism; Phagosome | ko04210; Cellular Processes; Cell growth and death; Apoptosis | ko04530; Cellular Processes; Cellular community - eukaryotes; Tight junction | ko04540; Cellular Processes; Cellular community - eukaryotes; Gap junction | ko05130; Human Diseases; Infectious diseases: Bacterial; Pathogenic …	{At4g14960; KOG1376 Alpha tubulin Z Cytoskeleton ;}	{GO:0003924; GTPase activity; molecular_function}	{XM_007042627.2; PREDICTED: Theobroma cacao tubulin alpha-2 chain (LOC18608121), mRNA}	{PF00091:Tubulin/FtsZ family, GTPase domain}
YLS8	i0_HQ_YHS_c368/f2p0/686	692	ACCTAGACGACGACGACGACGTCTGTAACAAATTTTTAAAGGAAGTTAGAGATATGTCTTACCTTCTACCTCATTTGCACTCGGGTTGGGCAGTTGATCAAGCCATTCTTGCAGAGGAGGAACGACTTGTCGTAATTCGGTTCGGCCATGACTGGGACGAGACCTGCATGCAGATGGATGAAGTGTTGGCATCAGTTGCAGAGACGATAAAGAACTTTGCGGTGATCTACCTTGTTGACATAACTGAAGTTCCTGATTTCAACACCATGTATGAACTCTATGACCCGTCAACAGTCATGTTCTTTTTCCGGAACAAACACATCATGATTGATCTTGGCACGGGAAACAACAACAAGATCAACTGGGCACTGAAGGACAAGCAGGAATTCATCGACATCA…	177.3	249.6	232.07	199.74	200.67	259.61	{KCW65068.1; hypothetical protein EUGRSUZ_G02580 [Eucalyptus grandis]}	{sp|Q9FE62|YLS8_ARATH; Thioredoxin-like protein YLS8 OS=Arabidopsis thaliana GN=YLS8 PE=2 SV=1}	{cam:101500748; K12859 TXNL4A, DIB1 U5 snRNP protein, DIM1 family - ko03040; Genetic Information Processing; Transcription; Spliceosome}	{At5g08290; KOG3414 Component of the U4/U6.U5 snRNP/mitosis protein DIM1 AD RNA processing and modification ; Cell cycle control, cell division, chromosome partitioning ;}	{GO:0000398; nuclear mRNA splicing, via spliceosome; biological_process GO:0045454; cell redox homeostasis; biological_process GO:0005681; spliceosomal complex; cellular_component}	{XM_010276585.2; PREDICTED: Nelumbo nucifera thioredoxin-like protein YLS8 (LOC104610110), mRNA}	{PF02966:Mitosis protein DIM1 PF00085:Thioredoxin}
GAPDH	i2_HQ_YHS_c32267/f4p37/2109	2108	ACTCATCGCTTTGCTCCTCATCTTCTTCTTTTCCAAATCTCAATTTCTTTTTTTTTCTGATCAATCCTTCCTTTCGTCGATCAACATGGGTGCCAAGATCAAGGTCGGAATCAACGGATTCGGAAGGATCGGTCGATTGGTTGCTAGAGTTCTTCTCCAGAGAGACGATGTTGAACTCGTCGCTGTTAACGATCCCTTCATCACCACCGATTACATGACCTATATGTTCAAGTACGACACTGTCCATGGTCAATGGAAGCATCATGAACTTACAGTTAAGGACGAAAAGACCCTTCTCTTCGGTGCTAAGCCCGTGGCCGTTTTCGGACACAGGAACCCTGAGGAGATCCCATGGGGTGAGGTTGGTGCTGATTTCGTTGTTGAATCTACTGGAGTCTT…	385.92	412.69	361.4	219.06	176.48	231.5	{XP_008340167.1; PREDICTED: glyceraldehyde-3-phosphate dehydrogenase, cytosolic [Malus domestica]}	{sp|P26521|G3PC_RANAC; Glyceraldehyde-3-phosphate dehydrogenase, cytosolic OS=Ranunculus acris GN=GAPC PE=2 SV=1}	{pmum:103321966; K00134 GAPDH, gapA glyceraldehyde 3-phosphate dehydrogenase 1.2.1.12 ko01200; Metabolism; Global and overview maps; Carbon metabolism | ko01230; Metabolism; Global and overview maps; Biosynthesis of amino acids | ko00010; Metabolism; Carbohydrate metabolism; Glycolysis / Gluconeogenesis | ko00710; Metabolism; Energy metabolism; Carbon fixation in photosynthetic organisms | ko0406…	{At1g13440; KOG0657 Glyceraldehyde 3-phosphate dehydrogenase G Carbohydrate transport and metabolism ;}	{GO:0051287; NAD binding; molecular_function GO:0009089; lysine biosynthetic process via diaminopimelate; biological_process GO:0008839; dihydrodipicolinate reductase activity; molecular_function GO:0016620; oxidoreductase activity, acting on the aldehyde or oxo group of donors, NAD or NADP as acceptor; molecular_function GO:0055114; oxidation-reduction process; biological_process}	{JQ302966.2; Pyrus x bretschneideri glyceraldehyde-3-phosphate dehydrogenase C1 (GDPHc1) mRNA, complete cds}	{PF00044:Glyceraldehyde 3-phosphate dehydrogenase, NAD binding domain PF02800:Glyceraldehyde 3-phosphate dehydrogenase, C-terminal domain PF02826:D-isomer specific 2-hydroxyacid dehydrogenase, NAD binding domain PF01113:Dihydrodipicolinate reductase, N-terminus}
